# Supplementary material for: Pharmacological and Molecular Docking Investigation of Leaves of Eriobotrya japonica: Antioxidant, Enzyme Inhibition, and Anti-Inflammatory Effects
Source: Antioxidants (Basel). 2025 Mar 29;14(4):413. doi: 10.3390/antiox14040413 (PMC12024191; doi:10.3390/antiox14040413)
Supplement: Supplementary file 1 [file antioxidants-14-00413-s001.zip]

Archive with 1 entries (1 files):
- antioxidants-3514782-supplementary.pdf
